# Supplementary material for: Clinical application and evaluation of metagenomic next-generation sequencing in suspected adult central nervous system infection
Source: J Transl Med. 2020 May 13;18:199. doi: 10.1186/s12967-020-02360-6 (PMC7222471; doi:10.1186/s12967-020-02360-6)
Supplement: Supplementary file 2 — Additional file 2: Data set 1. Preliminary sequencing threshold of relative abundance. [file 12967_2020_2360_MOESM2_ESM.xlsx]

## Sheet: 工作表1
Pathogen	Threshold of Relative Abundance
Acaryochloris	0
Acetobacter	4e-05
Achromobacter	0.00128
Acidimicrobidae	0
Acidiphilium	0.001805
Acidithiobacillus	3e-05
Acidovorax	0.05559
Acinetobacter	0.02956
Actinoplanes	0.002691
Actinosynnema	1.5e-05
Aeromonas	0.00671
Aggregatibacter	0.00377
Agrobacterium	0.02586
Agromonas	0.3054
Akkermansia	0
Alcanivorax	0.00137
Alicycliphilus	0.009475
Alicyclobacillus	0
Aliivibrio	0
Amycolatopsis	0.000305
Anabaena	0
Anaerococcus	0
Anaeromyxobacter	3.5e-05
Arcanobacterium	5.5e-05
Arthrobacter	0.005439
Asticcacaulis	0.0326
Azoarcus	0.008787
Azorhizobium	0.00225
Azospirillum	0.006745
Azotobacter	0.00139
Bacillus	0.00749
Bacteroides	0.006355
Bartonella	0.006335
Beijerinckia	0.002584
Beutenbergia	0.00138
Bifidobacterium	0.001205
Blastococcus	0.00122
Bordetella	0.006404
Brachybacterium	0.007995
Brachyspira	0
Bradyrhizobium	0.3054
Brevundimonas	0.04057
Brucella	0.01723
Burkholderia	0.4018
Caldilinea	0
Calothrix	0
Campylobacter	0.001425
Candidatus	0.03092
Capnocytophaga	0.01005
Carnobacterium	0.00172
Catenulispora	1.5e-05
Caulobacter	0.04745
Cellvibrio	0.008957
Chamaesiphon	0
Chelativorans	0.002475
Chromobacterium	0.000735
Chroococcidiopsis	0.004525
Citrobacter	0.00144
Clavibacter	0.003335
Clostridiales	8e-05
Clostridium	0.006687
Collimonas	0.002035
Comamonas	0.01606
Conexibacter	0.000985
Coprococcus	0
Corallococcus	9.5e-05
Corynebacterium	0.0924
Crinalium	0
Cronobacter	6.5e-05
Cupriavidus	0.02621
Cyanobacterium	0
Cyanothece	0
Cycloclasticus	0
Cylindrospermum	0
Cytophaga	0.00313
Dechloromonas	0.00371
Dechlorosoma	0.00799
Dehalobacter	0
Deinococcus	0.0386
Delftia	0.00708
Desulfovibrio	0.005389
Dickeya	6e-05
Dinoroseobacter	0.004704
Dyadobacter	6e-05
Echinicola	3e-05
Edwardsiella	0
Eggerthella	0
Emticicia	0.00037
Enterobacter	0.008713
Enterococcus	0.00179
Erwinia	0.000455
Erythrobacter	0.008659
Escherichia	0
Eubacterium	0.001145
Exiguobacterium	0.00344
Facklamia	0
Faecalibacterium	0
Ferrimonas	0
Filifactor	0
Finegoldia	0.002255
Flavobacteriaceae	0
Flavobacteriales	0
Flavobacterium	0.0103
Fluviicola	0
Frankia	1e-05
Fusobacterium	0.000185
Gallibacterium	0
gamma	0
Gardnerella	0.00836
Geobacter	0.001295
Geodermatophilus	0.005495
Glaciecola	0
Gloeobacter	0.0002681
Gluconacetobacter	0.00449
Gluconobacter	0
Gordonia	0.009556
Gordonibacter	0
Granulibacter	3.5e-05
Haemophilus	0.0128
Hahella	0
Halalkalicoccus	0
Haliangium	0
Halobacillus	0
Haloquadratum	0
Halothiobacillus	7e-05
Halovivax	0
Helicobacter	0
Herbaspirillum	0.004525
Herminiimonas	0.01776
Hyphomicrobium	0.005205
Hyphomonas	0
Ignavibacterium	0
Intrasporangium	0.001055
Isoptericola	0
Janthinobacterium	0.01548
Ketogulonigenium	0
Kitasatospora	1e-05
Klebsiella	0.007195
Kocuria	0.01105
Kribbella	0.00148
Kytococcus	0.01054
Lacinutrix	0
Lactobacillus	0.01315
Lactococcus	0.00331
Laribacter	0.000255
Lawsonia	0
Leadbetterella	0
Leifsonia	0
Leisingera	0.001075
Leptothrix	0.01291
Leptotrichia	0.003445
Leuconostoc	0.00287
Lysinibacillus	0
Macrococcus	0
Magnetospirillum	0.000415
Mannheimia	0
Maricaulis	0.00026
Marinobacter	0.000515
Marinomonas	0
Meiothermus	0.0157
Mesorhizobium	0.02364
Methanobacterium	0
Methanobrevibacter	0
Methanocaldococcus	0
Methanococcus	0
Methanocorpusculum	0
Methanosaeta	0
Methanosphaera	0
Methanothermobacter	0
Methanothermococcus	0
Methanothermus	0
Methanotorris	0
Methylibium	0.01391
Methylobacillus	0
Methylobacterium	0.3844
Methylocella	0.000155
Methylococcus	0
Methylocystis	0.0003515
Methylophaga	0.004955
Methylotenera	0.01038
Methylovorus	0.00233
Micavibrio	0
Microbacterium	0.004945
Micrococcus	0.02694
Microcoleus	0
Microcystis	0
Microlunatus	0
Micromonospora	0.00093
Mobiluncus	0.00194
Modestobacter	0.003015
Moraxella	0.01381
Morganella	0
Mycobacterium	0.00961
Myxococcus	5e-05
Nakamurella	0.000495
Natrialba	0.00035
Neisseria	0.009675
Niastella	8e-05
Nitrobacter	0.02364
Nitrosomonas	0.0051
Nocardia	0.001775
Nocardioides	0.00541
Nocardiopsis	0.0005598
Nostoc	0
Novosphingobium	0.01374
Oceanimonas	0
Oceanithermus	0
Ochrobactrum	0.01359
Octadecabacter	0
Oligotropha	0.02175
Olsenella	0
Ornithobacterium	0
Oscillatoria	0
Paenibacillus	0
Paludibacter	0.005375
Pandoraea	0.00451
Pantoea	0.00604
Parabacteroides	2.5e-05
Parachlamydia	0
Paracoccus	0.01323
Parvibaculum	0.007385
Parvularcula	0
Pectobacterium	0.004819
Pediococcus	0
Pedobacter	6.5e-05
Pelagibacterium	0.005048
Phaeobacter	0
Phenylobacterium	0.006702
Phycisphaera	0
Planctomyces	0
Plautia	0
Polaromonas	0.005783
Polymorphum	0
Polynucleobacter	0.008155
Porphyromonas	0.008443
Prevotella	0.01677
Propionibacterium	0.6029
Providencia	0
Pseudoalteromonas	0.00018
Pseudogulbenkiania	0
Pseudomonas	0.02461
Pseudonocardia	0.00031
Pseudoxanthomonas	0.007685
Psychrobacter	0.01281
Pusillimonas	0
Pyrobaculum	0.00013
Rahnella	3e-05
Ralstonia	0.1231
Ramlibacter	0.01033
Raoultella	0.00013
Rhizobium	0.01571
Rhodanobacter	0.00015
Rhodobacter	0.01426
Rhodococcus	0.005285
Rhodoferax	0.005708
Rhodomicrobium	0.0003156
Rhodopseudomonas	0.01792
Rhodospirillum	0.004566
Rhodothermus	0
Rickettsia	0
Riemerella	0.00034
Rivularia	0.0003607
Roseburia	4e-05
Roseiflexus	0
Rothia	0.01405
Rubrivivax	0.005425
Ruegeria	0.003275
Ruminococcus	0.00022
Runella	6.5e-05
Saccharomonospora	7e-05
Saccharophagus	0
Saccharopolyspora	0.00281
Saccharothrix	0
Salmonella	0
Sanguibacter	0.00105
Selenomonas	0
Serratia	0.005086
Shewanella	0.007105
Shigella	0.00302
Simiduia	0
Singulisphaera	0
Sinorhizobium	0.01391
Sorangium	8.57e-05
Sphingobium	0.0344
Sphingomonas	0.01268
Sphingopyxis	0.01967
Spirochaeta	0
Spiroplasma	0
Spirosoma	1.5e-05
Stackebrandtia	0
Staphylococcus	0.2322
Starkeya	0.008892
Stenotrophomonas	0.00565
Streptococcus	0.03676
Streptomyces	0.002175
Streptosporangium	1e-05
Sulfuricella	0
Sulfurospirillum	0
Synechococcus	0.00013
Tannerella	0.0017
Teredinibacter	2e-05
Tetragenococcus	0
Thalassolituus	0
Thauera	0.005735
Thermoanaerobacter	0.04298
Thermobifida	0
Thermobispora	0
Thermomonospora	0
Thermus	0.0017
Thioalkalivibrio	0.001945
Thiobacillus	3e-05
Thiocystis	0
Thioflavicoccus	0
Thiomonas	0
Tistrella	0
Tolumonas	0
Treponema	0
Truepera	0
Tsukamurella	0
uncultured	0
Variovorax	0.007424
Veillonella	0.0218
Verminephrobacter	0.004251
Verrucosispora	1.5e-05
Vibrio	0.00157
Weeksella	0
Xanthobacter	0.01318
Xanthomonas	0.004872
Xylanimonas	0
Xylella	0.0012
Yersinia	0
Zymomonas	0.00014
Simbu	0.4193
Shamonda	0.7044
human herpesvirus	0.5199
Pandoravirus	0.0006451
human endo	0
Cryptophlebia	0
Plutella	0
Cotesia	0
Torque	1
Porcine	0
Paramecium	0
Saccharomyces	0.5718
Schizosaccharomyces	0.08078
Malassezia	0.5069
Rhodotorula	0.006133
Phanerochaete	0.4202
Mucor	0.04818
Ustilago	0.006747
Coccidioides	0.01134
Candida	0.1704
Eremothecium	0.03883
Cryptococcus	0.01863
Millerozyma	0.03423
Arthroderma	0.03299
Uncinocarpus	0.004217
Botryotinia	0.02029
Phaeosphaeria	0.03754
Sclerotinia	0.02343
Penicillium	0.08048
Aspergillus	0.1257
Magnaporthe	0.009458
Ajellomyces	0.02143
Puccinia	0.007056
Trichoderma	0.009298
Neosartorya	0.1148
Trichophyton	0.007812
Lachancea	0.389
Gibberella	0.003853
Sporobolomyces	0.009329
Coprinopsis	0.000233
Ascosphaera	0.002317
Clavispora	0.05983
Lodderomyces	0
Meyerozyma	0.09782
Scheffersomyces	0.002514
Yarrowia	0.006402
Kluyveromyces	0.00801
Debaryomyces	0.06211
Naumovozyma	0.0047
Encephalitozoon	0
Blastomyces	0
Chaetomium	0.01238
Cyberlindnera	0
Fusarium	0.02761
Ancylostoma ceylanicum	0.00240677
Brugia malayi	0.00418566
Clonorchis sinensis	0.000401169
Echinococcus granulosus	0.0189335
Enterobius vermicularissta	0.00315848
Loa Loa	0.00560405
Necator americanus	0.00106274
Trichinella britovi	0.0791247
Trichinella papuae	0.003902
Trichinella zimbabwensis	0.0859361
Trichuris trichiura	0.000448997
Wuchereria bancrofti	0.00388805
