# Supplementary material for: Clinical application and evaluation of metagenomic next-generation sequencing in suspected adult central nervous system infection
Source: J Transl Med. 2020 May 13;18:199. doi: 10.1186/s12967-020-02360-6 (PMC7222471; doi:10.1186/s12967-020-02360-6)
Supplement: Supplementary file 3 — Additional file 3: Data set 2. Sequencing details. [file 12967_2020_2360_MOESM3_ESM.xlsx]

## Sheet: sheet 1
Sample number	Spceies	Genus	Coverage	Depth	Mapped reads	Specific mapped reads	Relative abundance	Rank in genus	Rank of relative abundance
1	Stenotrophomonas maltophilia	Stenotrophomonas	0.0101888	1	1379	1122	0.163474	1	1
1	Klebsiella pneumoniae	Klebsiella	0.00108161	1	164	12	0.0167185	1	6
1	Micrococcus luteus	Micrococcus	0.00174164	1	121	103	0.0278216	1	4
2	Acinetobacter baumannii	Acinetobacter	0.0921535	1.1	7920	6272	0.937153	1	1
3	Micrococcus luteus	Micrococcus	0.00431811	1	300	193	0.035267	1	4
4	Streptococcus constellatus	Streptococcus	0.00744442	1	415	141	0.202643	1	2
4	Klebsiella pneumoniae	Klebsiella	0.00100852	1	294	11	0.0515053	1	3
4	Citrobacter koseri	Citrobacter	0.000183033	1	24	1	0.00494327	1	10
5	Negative
6	Prevotella melaninogenica	Prevotella	0.000289747	1	18	14	0.0877836	1	2
6	Streptococcus mitis	Streptococcus	0.000118792	1	5	1	0.03599	1	7
7	Finegoldia magna	Finegoldia	0.00026035	1	13	12	0.00576201	1	10
8	Prevotella melaninogenica	Prevotella	0.000177068	1	11	9	0.0841193	1	3
8	Haemophilus parainfluenzae	Haemophilus	7.33154e-05	1	3	2	0.0348298	1	7
9	Haemophilus parainfluenzae	Haemophilus	0.008023	1	330	171	0.0633985	1	3
9	Neisseria lactamica	Neisseria	0.00292713	1	128	19	0.02311	1	6
9	Streptococcus gordonii	Streptococcus	0.00592308	1	256	143	0.0467238	1	4
10	Streptococcus oralis	Streptococcus	0.130374	1.2	8180	2502	0.0922649	1	2
10	Arcobacter butzleri	Arcobacter	0.00205574	1	134	44	0.00126446	1	7
10	Klebsiella pneumoniae	Klebsiella	0.00182687	1	277	11	0.00108481	1	8
11	Simian virus 40	Simian	0.0205989	1	3	16	0.0817315	1	3
12	Klebsiella pneumoniae	Klebsiella	0.00197197	1	299	15	0.0130988	1	5
13	Phanerochaete chrysosporium	Phanerochaete	0.000235298	3.3	181	7	0.0795511	1	3
13	Trichinella papuae	Trichinella	4.35311e-05	5.3	84	42	0.0238952	1	6
14	Negative
15	Negative
16	Mycobacterium tuberculosis	Mycobacterium	0.000488198	1	182	182	0.00320355	1	16
16	Simian virus 40	Simian	0.04177	1.5	9	7	0.133826	1	2
17	Ochrobactrum anthropi	Ochrobactrum	0.0026455	1.1	111	5	0.0239417	1	6
17	Streptococcus agalactiae	Streptococcus	0.00546375	1	93	81	0.0433861	1	2
18	Propionibacterium acnes	Propionibacterium	0.189047	1.1	4148	3652	0.670551	1	1
18	Cryptococcus neoformans	Cryptococcus	0.0308726	1	4560	1627	0.0990612	1	2
18	Micrococcus luteus	Micrococcus	0.0117069	1	234	102	0.0387227	1	3
18	Finegoldia magna	Finegoldia	0.00114543	1	15	10	0.0034537	1	7
19	Negative
20	Pseudomonas mendocina	Pseudomonas	0.000602464	1	27	7	0.0832093	1	5
20	Trichinella papuae	Trichinella	4.14066e-05	6.5	99	42	0.0359441	1	7
21	Propionibacterium acnes	Propionibacterium	0.0320035	1	634	438	0.455499	1	1
21	Micrococcus luteus	Micrococcus	0.00173444	1	33	10	0.02427	1	3
22	Negative
23	Herpes simplex virus 1	Human	0.856175	6.2	6470	5251	0.993496	1	1
23	Trichinella papuae	Trichinella	4.3271e-05	7.6	138	53	6.99464e-05	1	10
24	Trichinella papuae	Trichinella	4.31192e-05	8.7	151	53	0.0364641	1	5
25	Negative
26	Rubrivivax gelatinosus	Rubrivivax	0.0183727	1.2	883	1117	0.0108953	1	10
27	Pseudomonas aeruginosa	Pseudomonas	0.902605	7.7	362484	130453	0.608808	1	1
27	Azotobacter vinelandii	Azotobacter	0.00370269	25	4547	1	0.0096268	1	3
28	Propionibacterium acnes	Propionibacterium	0.969798	7.8	124046	33139	0.700442	1	1
28	Micrococcus luteus	Micrococcus	0.185408	1.4	4692	767	0.0271209	1	3
28	Finegoldia magna	Finegoldia	0.116373	1.2	1585	336	0.0127473	1	5
29	Mycobacterium tuberculosis	Mycobacterium	6.19288e-05	1	6	6	0.0185623	1	12
29	Ralstonia solanacearum	Ralstonia	0.000376976	1	12	5	0.0663657	1	6
29	Trichinella papuae	Trichinella	4.30542e-05	9.6	179	56	0.0797583	1	4
29	Micrococcus luteus	Micrococcus	0.000134341	1	4	1	0.0328712	1	8
30	Negative
31	Micrococcus luteus	Micrococcus	0.00286514	1	59	52	0.0660833	1	3
31	Phanerochaete chrysosporium	Phanerochaete	0.000247557	3	190	25	0.0178277	1	6
32	Negative
33	Microbacterium testaceum	Microbacterium	0.00365341	1	124	139	0.0106517	1	8
33	Lactobacillus plantarum	Lactobacillus	0.00295139	1	79	92	0.00816823	1	9
33	Flavobacterium johnsoniae	Flavobacterium	0.00291871	1	131	153	0.00734965	1	10
34	Trichinella zimbabwensis	Trichinella	0.000134013	20	991	54	0.00914366	1	4
35	Streptococcus intermedius	Streptococcus	0.0349201	1	1987	635	0.347662	1	1
35	Klebsiella pneumoniae	Klebsiella	0.00138499	1	210	12	0.013002	1	6
36	Mycobacterium tuberculosis	Mycobacterium	0.00102024	1	107	107	0.0867838	1	2
36	Pseudomonas aeruginosa	Pseudomonas	0.0019222	1	98	62	0.0520416	1	3
36	Delftia acidovorans	Delftia	0.000374731	1	21	1	0.0111471	1	9
37	Simian virus 40	Simian	0.0358573	1.1	6	2	0.0411382	1	3
37	Achromobacter xylosoxidans	Achromobacter	0.0135605	1.1	2803	718	0.0143677	1	9
38	Negative
39	Herpes simplex virus 2	Human	0.587673	1.6	4097	2245	0.835732	1	1
39	Chimpanzee alpha 1 herpesvirus	Chimpanzee	0.0843051	1.2	441	16	0.0908907	1	2
39	Acinetobacter baumannii	Acinetobacter	0.00255752	1	294	219	0.00224252	1	5
39	Herpes simplex virus 2	Human	0.587673	1.6	4097	2245	0.835732	1	1
40	Propionibacterium acnes	Propionibacterium	0.649111	1.7	22266	45491	0.575672	1	1
40	Trichinella zimbabwensis	Trichinella	0.00011887	19	855	58	0.00119368	1	7
40	Echinococcus granulosus	Echinococcus	1.83122e-05	29	447	157	0.000270377	1	9
41	Klebsiella pneumoniae	Klebsiella	0.0718405	1.1	23324	552	0.651832	1	1
41	Enterobacter aerogenes	Enterobacter	0.0125638	1.1	2099	392	0.0600704	1	2
41	Raoultella ornithinolytica	Raoultella	0.00380519	1.1	608	43	0.0174693	1	3
41	Citrobacter koseri	Citrobacter	0.00305987	1.1	432	45	0.0141943	1	4
42	Klebsiella pneumoniae	Klebsiella	0.00106183	1	161	5	0.00914943	1	7
43	Pseudomonas aeruginosa	Pseudomonas	0.0139673	1	750	708	0.0174749	1	4
43	Delftia acidovorans	Delftia	0.00378839	1	208	36	0.00484433	1	8
44	Staphylococcus epidermidis	Staphylococcus	0.365086	1.3	35048	157548	0.464217	1	1
45	Klebsiella pneumoniae	Klebsiella	0.00116735	1	333	9	0.0511383	1	3
45	Shigella sonnei	Shigella	0.000822692	1	114	5	0.0194769	1	6
46	Negative
47	Negative
48	Rothia dentocariosa	Rothia	0.346414	1.3	9033	11378	0.164261	1	1
48	Prevotella intermedia	Prevotella	0.103242	1.1	2348	2832	0.0396382	1	3
48	Streptococcus mitis	Streptococcus	0.0962843	1.1	1764	1496	0.0374484	1	4
48	Neisseria meningitidis	Neisseria	0.0565269	1.4	1359	957	0.0270704	1	5
48	Porphyromonas gingivalis	Porphyromonas	0.0692441	1.1	1387	1582	0.0268408	1	6
49	Trichinella zimbabwensis	Trichinella	0.000111066	13	562	27	0.0044801	1	7
50	Trichinella zimbabwensis	Trichinella	0.000109927	11	514	50	0.00659828	1	6
51	Simbu virus	Simbu	0.0139436	4.2	5	5	0.0541239	1	3
52	Negative
53	Simbu virus	Simbu	0.0140256	2.8	3	10	0.3191	1	2
54	Human herpes virus3	Human	0.998927	69	68770	54205	0.999568	1	1
55	Trichinella zimbabwensis	Trichinella	8.91525e-05	8.5	297	41	0.0030566	1	6
55	Echinococcus granulosus	Echinococcus	1.26102e-05	14	161	82	0.000717874	1	8
56	Mycobacterium tuberculosis	Mycobacterium	0.000470117	1	132	132	0.0276213	1	3
57	Leuconostoc mesenteroides	Leuconostoc	0.00121223	1	20	13	0.00446815	1	9
58	Stenotrophomonas maltophilia	Stenotrophomonas	0.0244471	1	1032	3332	0.0414999	1	4
59	Stenotrophomonas maltophilia	Stenotrophomonas	0.216498	1.3	10682	9864	0.486055	1	1
59	Enterococcus faecium	Enterococcus	0.0285735	1	688	664	0.0507126	1	2
59	Bacteroides fragilis	Bacteroides	0.0277327	1.1	1227	1209	0.0504073	1	3
59	Klebsiella pneumoniae	Klebsiella	0.0206503	1	853	135	0.0344946	1	5
59	Proteus mirabilis	Proteus	0.0162048	1	521	513	0.028301	1	7
59	Candida glabrata	Candida	0.00396152	1	392	395	0.00701296	1	14
60	Negative
61	Mycobacterium tuberculosis	Mycobacterium	0.00324674	1	113	1	0.00988563	1	7
62	Klebsiella pneumoniae	Klebsiella	0.000929925	1	141	11	0.00662019	1	3
62	Human herpes virus 6B	Human	0.0913925	1.1	434	238	0.697596	1	1
62	Enterobacter aerogenes	Enterobacter	0.000192634	1	29	6	0.00139433	1	6
63	Trichinella zimbabwensis	Trichinella	0.000102672	9.5	411	38	0.00453373	1	9
64	Simbu virus	Simbu	0.0140256	4.5	5	6	0.47785	1	1
65	Klebsiella pneumoniae	Klebsiella	0.000949711	1	144	11	0.22408	1	1
65	Citrobacter koseri	Citrobacter	0.00016778	1	22	4	0.0409122	1	4
65	Raoultella ornithinolytica	Raoultella	5.33516e-05	1	8	1	0.0130095	1	6
65	Escherichia fergusonii	Escherichia	3.13814e-05	1	4	1	0.00765215	1	8
66	Streptococcus pneumoniae	Streptococcus	0.0361576	1	2317	2410	0.656649	1	1
66	Klebsiella pneumoniae	Klebsiella	0.00046826	1	71	22	0.00800989	1	2
66	Anaerococcus prevotii	Anaerococcus	5.73532e-05	1	3	4	0.00101391	1	8
67	Trichinella zimbabwensis	Trichinella	0.000112163	10	465	24	0.00448928	1	7
68	Staphylococcus epidermidis	Staphylococcus	0.0411186	1	864	377	0.0862384	1	3
69	Lactobacillus johnsonii	Lactobacillus	0.00627799	1	101	114	0.036003	1	3
69	Aeromonas salmonicida	Aeromonas	0.00241196	1	91	108	0.013746	1	5
69	Trichinella zimbabwensis	Trichinella	9.21263e-05	9.2	331	33	0.00495887	1	8
69	Bacteroides vulgatus	Bacteroides	0.000659864	1	29	33	0.00398964	1	10
70	Trichinella zimbabwensis	Trichinella	9.57118e-05	8.7	353	47	0.00362426	1	9
71	Trypanosoma brucei gambiense	Trypanosoma	0.235138	1.2	50160	21372	0.373834	1	1
71	Penicillium chrysogenum	Penicillium	0.000670119	1	161	72	0.000817073	1	20
72	Klebsiella pneumoniae	Klebsiella	0.00166236	1	175	175	3.09917e-05	1	1
73	Trichinella zimbabwensis	Trichinella	0.000108641	19	806	58	0.00967395	1	5
73	Echinococcus granulosus	Echinococcus	1.57353e-05	23	323	139	0.00167962	1	10
74	Mycobacterium tuberculosis	Mycobacterium	0.00020545	1	12	12	0.00803081	1	15
74	Asticcacaulis excentricus	Asticcacaulis	0.00269968	1	83	50	0.0630149	1	3
74	Caulobacter crescentus	Caulobacter	0.00192262	1	64	24	0.0469221	1	4
74	Janthinobacterium Marseille	Janthinobacterium	0.00124737	1	39	21	0.0281248	1	5
74	Sphingopyxis alaskensis	Sphingopyxis	0.00106273	1	28	13	0.0248104	1	6
74	Comamonas testosteroni	Comamonas	0.000906461	1	38	24	0.0209608	1	7
75	Mycobacterium tuberculosis	Mycobacterium	0.00438632	1	463	463	0.0393269	1	4
76	Human herpes virus 3	Human	0.999295	21	20622	13950	0.982251	1	1
77	Rhodopseudomonas palustris	Rhodopseudomonas	0.00610772	1.1	300	184	0.0105603	1	10
78	Trichinella zimbabwensis	Trichinella	0.000113935	11	481	34	0.00564438	1	5
78	Echinococcus granulosus	Echinococcus	1.3926e-05	20	246	92	0.00125068	1	7
79	Klebsiella pneumoniae	Klebsiella	0.786336	12	848022	15606	0.861645	1	1
79	Enterobacter aerogenes	Enterobacter	0.121685	9.5	50628	10571	0.0526777	1	2
79	Citrobacter koseri	Citrobacter	0.0383376	11	15353	1273	0.0183406	1	3
79	Cronobacter sakazakii	Cronobacter	0.0077909	5	1405	59	0.00180988	1	7
79	Raoultella ornithinolytica	Raoultella	0.023793	3.6	3997	475	0.00417536	1	5
80	Haemophilus influenzae	Haemophilus	0.00184004	1	30	15	0.0891242	1	2
81	Asticcacaulis excentricus	Asticcacaulis	0.028427	1	956	4059	0.0405838	1	5
82	Trichinella zimbabwensis	Trichinella	7.33341e-05	6.9	188	35	0.00242247	1	6
82	Rhizobium tropici	Rhizobium	0.000244197	1	7	14	0.00111455	1	10
83	Fusobacterium nucleatum	Fusobacterium	0.778005	2.3	29574	7573	0.919511	1	1
84	Rhodopseudomonas palustris	Rhodopseudomonas	0.00281753	1	137	655	0.0191758	1	9
85	Asticcacaulis excentricus	Asticcacaulis	0.0224511	1	773	401	0.0335116	1	5
86	Negative
87	Malassezia globosa	Malassezia	0.00110763	1	81	39	0.00677594	1	14
88	Negative
89	Negative
90	Citrobacter koseri	Citrobacter	0.000345729	1	12	5	0.00141256	1	7
91	Negative
92	Pseudomonas aeruginosa	Pseudomonas	0.00919144	1	500	2879	0.0132524	1	10
93	Rhodopseudomonas palustris	Rhodopseudomonas	0.00656576	1.2	370	92	0.018026	1	9
93	Asticcacaulis excentricus	Asticcacaulis	0.0138575	1	453	359	0.0324702	1	7
94	Rhodopseudomonas palustris	Rhodopseudomonas	0.0180105	1.3	1136	814	0.0200238	1	8
95	Meiothermus silvanus	Meiothermus	0.0152521	1	431	4647	0.126418	1	2
96	Mycobacterium tuberculosis	Mycobacterium	8.92769e-05	1	8	8	0.00325682	1	7
96	Micrococcus luteus	Micrococcus	0.000327056	1	8	20	0.00512657	1	5
96	Propionibacterium acnes	Propionibacterium	0.00780187	1	161	462	0.100787	1	2
96	Stenotrophomonas maltophilia	Stenotrophomonas	0.000458863	1	19	49	0.00627738	1	4
96	Achromobacter xylosoxidans	Achromobacter	0.000414225	1	22	52	0.00502783	1	6
96	Bordetella petrii	Bordetella	8.96378e-05	1	4	9	0.00121238	1	10
97	Negative
98	Negative
99	Comamonas testosteroni	Comamonas	0.00298271	1	136	243	0.0191482	1	8
100	Candida albicans	Candida	3.68977e-05	1	22	15	0.00102251	1	7
101	Streptococcus oralis	Streptococcus	0.000849547	1	13	11	0.106448	1	1
101	Veillonella parvula	Veillonella	0.000806231	1	14	14	0.105311	1	2
101	Capnocytophaga ochracea	Capnocytophaga	0.000471885	1	9	9	0.0552429	1	3
101	Leptotrichia buccalis	Leptotrichia	0.000369483	1	8	8	0.0520387	1	4
101	Prevotella melaninogenica	Prevotella	0.000385067	1	10	10	0.0506217	1	5
101	Haemophilus parainfluenzae	Haemophilus	0.000350285	1	5	5	0.0384268	1	6
101	Rothia dentocariosa	Rothia	0.000204308	1	4	4	0.0255997	1	8
102	Stenotrophomonas maltophilia	Stenotrophomonas	0.00324646	1	131	83	0.00742366	1	10
103	Aggregatibacter aphrophilus	Aggregatibacter	0.000400772	1	7	8	0.00750177	1	7
104	Micrococcus luteus	Micrococcus	0.00258007	1	54	72	0.0356353	1	4
104	Rhodococcus erythropolis	Rhodococcus	0.00145911	1	78	110	0.0197565	1	5
105	Pseudomonas monteilii	Pseudomonas	0.00592608	1	274	189	0.108649	1	3
105	Prevotella melaninogenica	Prevotella	0.00250704	1	62	54	0.0465589	1	4
106	Micrococcus luteus	Micrococcus	0.000447404	1	9	11	0.0155136	1	5
107	Negative
108	Malassezia globosa	Malassezia	0.0168851	1	1260	1637	0.016079	1	5
109	Negative
110	Aspergillus fumigatus	Aspergillus	0.000661085	1	162	39	8.611e-06	1	1
111	Negative
112	Propionibacterium acnes	Propionibacterium	0.0625216	1	1296	1460	0.608504	1	1
112	Malassezia globosa	Malassezia	0.00052812	1	38	43	0.00514825	1	5
113	Negative
114	Malassezia globosa	Malassezia	0.00177223	1	128	379	0.00668383	1	8
115	Advenella kashmirensis	Advenella	0.0236975	1	812	575	0.0360829	1	3
116	Moraxella catarrhalis	Moraxella	0.00509476	1	71	84	0.0216773	1	5
116	Pseudomonas mendocina	Pseudomonas	0.00969683	1	432	422	0.0452233	1	3
117	Propionibacterium acnes	Propionibacterium	0.692809	1.9	25696	11707	0.613867	1	1
117	Pseudomonas aeruginosa	Pseudomonas	0.0795503	1.1	4559	2036	0.0412212	1	2
118	Taenia asiatica	Taenia	0.0101931	1	12158	7611	0.0212269	1	3
118	Propionibacterium acnes	Propionibacterium	0.318234	1.2	7748	4881	0.802179	1	1
119	Human herpes virus 3	Human	0.699433	1.9	1350	620	0.822838	1	1
119	Rhodococcus erythropolis	Rhodococcus	0.00196798	1	102	46	0.00119148	1	10
120	Rhodococcus erythropolis	Rhodococcus	0.000402835	1	21	22	0.0178723	1	6
121	Negative
122	Acinetobacter baumannii	Acinetobacter	0.00882397	1	307	242	0.206199	1	2
123	Negative
124	Faecalibacterium prausnitzii	Faecalibacterium	0.00994801	1	270	210	0.0397673	1	3
124	Bacteroides vulgatus	Bacteroides	0.00985728	1	404	327	0.0382774	1	5
124	Asticcacaulis excentricus	Asticcacaulis	0.00764234	1	260	208	0.0325779	1	6
124	Bifidobacterium adolescentis	Bifidobacterium	0.00590962	1	98	54	0.0229421	1	9
125	Asticcacaulis excentricus	Asticcacaulis	0.000408281	1	14	13	0.0348673	1	5
126	Negative
127	Negative
128	Malassezia globosa	Malassezia	0.00305872	1	231	337	0.00800529	1	13
129	Malassezia globosa	Malassezia	0.000559339	1	41	28	0.00259741	1	16
130	Negative
131	Negative
132	Gardnerella vaginalis	Gardnerella	0.00280912	1	39	152	0.00875621	1	10
132	Pseudoalteromonas haloplanktis	Pseudoalteromonas	0.00596218	1	184	685	0.0185246	1	5
133	Scedosporium apiospermum	Scedosporium	0.018	1	7		0.00630959	1	17
134	Negative
135	Advenella kashmirensis	Advenella	0.000487861	1.1	18	22	0.00686369	1	10
136	Malassezia globosa	Malassezia	0.000372817	1	27	25	0.00220856	1	15
137	Rhodococcus erythropolis	Rhodococcus	0.00242177	1	123	72	0.0116123	1	8
138	Negative
139	Micrococcus luteus	Micrococcus	0.0140067	1	298	114	0.0406668	1	4
139	Malassezia globosa	Malassezia	0.000591909	1	44	16	0.00169254	1	17
140	Herpes simplex virus 1	Human	0.871458	3.9	4085	3440	0.993565	1	1
140	Penicillium chrysogenum	Penicillium	0.000245714	1	63	52	7.17312e-05	1	5
140	Rothia mucilaginosa	Rothia	0.000233153	1	4	3	6.54125e-05	1	7
141	Negative
142	Rhodopseudomonas palustris	Rhodopseudomonas	0.00196552	1	96	24	0.0198146	1	6
142	Negative
143	Negative
144	Negative
145	Sphingobium japonicum	Sphingobium	0.00203207	1	73	282	0.0454786	1	4
146	Cryptococcus neoformans	Cryptococcus	0.000153264	1	25	22	0.00244544	1	18
147	Mycobacterium tuberculosis	Mycobacterium	0.000379709	1	45	45	0.00754778	1	12
148	Negative
149	Cryptococcus neoformans	Cryptococcus	0.0456041	1.1	8072	2441	0.0956659	1	1
150	Negative
151	Negative
152	Gluconacetobacter diazotrophicus	Gluconacetobacter	0.0142066	1.1	509	324	0.0286176	1	6
152	Gluconobacter oxydans	Gluconobacter	0.010951	1.1	353	255	0.0217295	1	9
153	Stenotrophomonas maltophilia	Stenotrophomonas	0.0232666	1	975	556	0.0228594	1	7
153	Moraxella catarrhalis	Moraxella	0.0184019	1.1	302	183	0.0184344	1	9
154	Ralstonia solanacearum	Ralstonia	0.00738508	1	233	211	0.137896	1	2
154	Cryptococcus neoformans	Cryptococcus	0.00147244	1	230	200	0.0265525	1	5
154	Delftia acidovorans	Delftia	0.00052486	1.1	32	1	0.0104002	1	9
155	Acinetobacter baumannii	Acinetobacter	0.00190823	1	67	98	0.708215	1	1
156	Stenotrophomonas maltophilia	Stenotrophomonas	0.00587121	1	241	290	0.0446432	1	3
156	Gardnerella vaginalis	Gardnerella	0.00312594	1	45	55	0.0234219	1	5
157	Negative
158	Negative
159	Ochrobactrum anthropi	Ochrobactrum	0.00728214	1.8	503	657	0.0142688	1	5
159	Rickettsia felis	Rickettsia	0.0113006	1	139	479	0.0126994	1	6
160	Escherichia coli	Escherichia	0.000863225	1	38	1	0.00814964	1	8
161	Negative
162	Human herpes virus 4	Human	0.9197	7.1	8220	4520	0.986702	1	1
162	Ralstonia solanacearum	Ralstonia	0.00328839	1	100	39	0.000558012	1	3
163	Ralstonia solanacearum	Ralstonia	0.134325	1.4	5542	4199	0.154302	1	1
163	Micrococcus luteus	Micrococcus	0.0662877	1.1	1390	1330	0.0575059	1	4
163	Comamonas testosteroni	Comamonas	0.0226463	1.1	1049	912	0.0201992	1	8
164	Gardnerella vaginalis	Gardnerella	0.000472627	1	6	8	0.0131813	1	6
165	Mycobacterium tuberculosis	Mycobacterium	0.000972328	1	183	183	0.0118282	1	8
165	Micrococcus luteus	Micrococcus	0.0135217	1	277	1644	0.0317052	1	3
166	Ralstonia solanacearum	Ralstonia	0.0622393	1.2	2195	2084	0.161037	1	1
166	Oligotropha carboxidovorans	Oligotropha	0.0066085	1.2	240	168	0.0174703	1	9
166	Rhodopseudomonas palustris	Rhodopseudomonas	0.00874663	1.2	496	182	0.0235439	1	8
167	Negative
168	Ralstonia solanacearum	Ralstonia	0.0996649	1.3	3811	3628	0.13112	1	2
168	Rhodopseudomonas palustris	Rhodopseudomonas	0.0172859	1.4	1144	383	0.0254661	1	5
168	Bacillus amyloliquefaciens	Bacillus	0.0146689	1	501	611	0.0150988	1	8
169	Ralstonia solanacearum	Ralstonia	0.0241701	1.1	764	433	0.18454	1	1
169	Rhodopseudomonas palustris	Rhodopseudomonas	0.00419548	1.1	214	46	0.033444	1	5
169	Oligotropha carboxidovorans	Oligotropha	0.00422893	1.1	139	68	0.0333129	1	6
169	Nitrobacter hamburgensis	Nitrobacter	0.00311076	1.2	127	38	0.0258694	1	7
169	Rubrivivax gelatinosus	Rubrivivax	0.00153234	1	66	17	0.0117478	1	9
170	Ochrobactrum anthropi	Ochrobactrum	0.00227692	1.2	100	11	0.017548	1	7
171	Micrococcus luteus	Micrococcus	0.104805	1.1	2372	1058	0.035348	1	4
171	Aggregatibacter aphrophilus	Aggregatibacter	0.0418606	1.1	795	341	0.0128105	1	8
172	Klebsiella pneumoniae	Klebsiella	0.637548	2.8	76348	3554	0.406247	1	1
172	Enterobacter aerogenes	Enterobacter	0.080158	2.7	9261	2234	0.0504621	1	2
172	Citrobacter koseri	Citrobacter	0.0302036	2.7	2979	286	0.0186364	1	4
172	Salmonella bongori	Salmonella	0.00809663	3.6	1067	824	0.00672767	1	5
172	Raoultella ornithinolytica	Raoultella	0.00819947	1.8	655	151	0.00358321	1	6
172	Cronobacter sakazakii	Cronobacter	0.00328038	3.2	366	18	0.00246903	1	7
173	Negative
174	Negative
175	Streptococcus pneumoniae	Streptococcus	0.290088	1.4	6757	3656	0.789636	1	1
176	Microbacterium testaceum	Microbacterium	0.00144725	1	49	60	0.0104129	1	8
176	Human herpes virus 6B	Human	0.0372146	1	46	42	0.240114	1	1
177	Micrococcus luteus	Micrococcus	0.00370238	1	76	307	0.057408	1	3
178	Negative
179	Negative
180	Negative
181	Propionibacterium acnes	Propionibacterium	0.118007	1.1	2509	2255	0.656693	1	1
181	Anaerococcus prevotii	Anaerococcus	0.000584153	1	8	5	0.00284691	1	8
182	Rhodopseudomonas palustris	Rhodopseudomonas	0.0229175	1.4	1544	431	0.0297832	1	5
182	Oligotropha carboxidovorans	Oligotropha	0.0204649	1.4	886	311	0.026209	1	6
182	Nitrobacter hamburgensis	Nitrobacter	0.0164903	1.6	971	315	0.024413	1	7
182	Ochrobactrum anthropi	Ochrobactrum	0.0100299	2.7	1018	255	0.0235815	1	8
183	Negative
184	Ralstonia solanacearum	Ralstonia	0.220898	2.1	13881	16774	0.149365	1	1
184	Rhodopseudomonas palustris	Rhodopseudomonas	0.0449844	2	4192	2137	0.0291847	1	4
184	Oligotropha carboxidovorans	Oligotropha	0.0391176	2	2354	1446	0.0251324	1	6
184	Ochrobactrum anthropi	Ochrobactrum	0.0150131	4.6	2609	1042	0.0218126	1	9
185	Streptococcus pneumoniae	Streptococcus	0.0397838	1.1	717	402	0.805363	1	1
186	Sphingopyxis alaskensis	Sphingopyxis	0.000535997	1	15	9	0.0225638	1	4
186	Malassezia globosa	Malassezia	0.000168714	1	12	9	0.00680534	1	16
187	Negative
188	Haemophilus parainfluenzae	Haemophilus	0.000937766	1.2	17	9	0.014646	1	8
189	Ochrobactrum anthropi	Ochrobactrum	0.000301889	1	11	9	0.00360889	1	8
189	Ralstonia solanacearum	Ralstonia	0.00176864	1	54	45	0.0228019	1	3
190	Streptococcus pneumoniae	Streptococcus	0.819786	38	510257	189036	0.781204	1	1
190	Human herpes virus 6A	Human	0.479187	1.5	827	308	0.017846	1	2
190	Anaerococcus prevotii	Anaerococcus	0.000841712	5.6	65	23	0.000118675	1	10
191	Kocuria rhizophila	Kocuria	0.00241553	1	49	5868	0.016514	1	8
192	Streptococcus sanguinis	Streptococcus	0.0385436	1	691	10929	0.160286	1	2
192	Neisseria lactamica	Neisseria	0.00255606	1	42	366	0.0104787	1	8
193	Thermus scotoductus	Thermus	0.239062	1.4	6473	20164	0.220098	1	2
193	Anoxybacillus flavithermus	Anoxybacillus	0.0862627	1.2	2460	7613	0.0689562	1	3
193	Klebsiella pneumoniae	Klebsiella	0.0385734	1	1658	279	0.024238	1	5
193	Rhodococcus erythropolis	Rhodococcus	0.0152416	1	880	2945	0.0107763	1	8
194	Ochrobactrum anthropi	Ochrobactrum	0.00257254	1.1	108	24	0.0176825	1	4
195	Herpes simplex virus 2	Human	0.278269	1.3	438	394	0.334883	1	1
195	Jaagsiekte sheep retrovirus	Jaagsiekte	0.0589654	1	3	3	0.0475668	1	3
195	Neisseria lactamica	Neisseria	0.00746823	1	130	53	0.00692644	1	7
196	Streptococcus gordonii	Streptococcus	0.22966	1.2	4461	11523	0.0969906	1	1
196	Rothia dentocariosa	Rothia	0.194606	1.1	4241	13080	0.0808246	1	2
196	Veillonella parvula	Veillonella	0.183305	1.2	3372	10402	0.0755322	1	3
196	Prevotella melaninogenica	Prevotella	0.164668	1.2	4626	13672	0.0697337	1	4
196	Porphyromonas gingivalis	Porphyromonas	0.11329	1.1	2197	6739	0.0445575	1	7
196	Treponema denticola	Treponema	0.0648051	1.1	1377	4226	0.0231306	1	8
196	Leptotrichia buccalis	Leptotrichia	0.0361132	1.1	679	2065	0.0131524	1	9
197	Negative
198	Aggregatibacter aphrophilus	Aggregatibacter	0.0330466	1.1	583	379	0.00172047	1	2
198	Streptococcus intermedius	Streptococcus	0.0310763	1	458	199	0.0015661	1	3
199	Rhodopseudomonas palustris	Rhodopseudomonas	0.0274817	1.6	2090	621	0.0320843	1	5
199	Ochrobactrum anthropi	Ochrobactrum	0.0113468	3.1	1333	363	0.024574	1	6
199	Nitrobacter hamburgensis	Nitrobacter	0.0190219	1.8	1217	458	0.0243509	1	7
199	Oligotropha carboxidovorans	Oligotropha	0.0215408	1.6	1031	378	0.0242716	1	8
200	Negative
201	Propionibacterium acnes	Propionibacterium	0.00941342	1	191	281	0.646497	1	1
202	Negative
203	Negative
204	Negative
205	Herbaspirillum seropedicae	Herbaspirillum	0.115461	1.2	6117	11136	0.0325332	1	4
206	Neisseria meningitidis	Neisseria	0.286348	1.3	6447	2191	0.713137	1	1
207	Veillonella parvula	Veillonella	0.000466667	1	7	8	0.0272872	1	4
207	Streptococcus oralis	Streptococcus	0.000793898	1	11	7	0.0466771	1	3
207	Rothia dentocariosa	Rothia	0.000338784	1	6	7	0.0198995	1	6
207	Neisseria meningitidis	Neisseria	0.000267509	1	5	1	0.0181649	1	7
208	Negative
209	Negative
210	Negative
211	Sphingopyxis alaskensis	Sphingopyxis	0.00293109	1	86	79	0.0710842	1	2
211	Malassezia globosa	Malassezia	9.98537e-05	1	7	7	0.00218133	1	18
212	Propionibacterium acnes	Propionibacterium	0.0254652	1	536	554	0.774136	1	1
213	Negative
214	Acinetobacter baumannii	Acinetobacter	0.00335807	1	106	70	0.0245299	1	4
214	Haemophilus parainfluenzae	Haemophilus	0.00345253	1	53	37	0.0243221	1	5
214	Aggregatibacter aphrophilus	Aggregatibacter	0.00107651	1	18	14	0.00745268	1	10
215	Negative
216	Plautia stali symbiont	Plautia	0.00173685	1	62	37	0.0104031	1	8
216	Cellulomonas fimi	Cellulomonas	0.00147691	1	56	13	0.00888782	1	9
216	Malassezia globosa	Malassezia	0.000530825	1	41	26	0.0031288	1	20
217	Propionibacterium acnes	Propionibacterium	0.396243	1.3	10501	8955	0.780815	1	1
217	Malassezia globosa	Malassezia	0.000610054	1	44	37	0.000944036	1	15
218	Mycobacterium tuberculosis	Mycobacterium	2.41839e-05	1	2	2	0.154625	1	3
218	Wuchereria bancrofti	Wuchereria	1.35563e-05	2.3	68	329	0.301776	1	1
218	Enterobius vermicularissta	Enterobius	5.18956e-07	4.1	5	1	0.0153193	1	7
219	Thermus thermophilus	Thermus	0.0212357	1.1	290	227	0.0154739	1	6
220	Negative
221	Negative
222	Moraxella catarrhalis	Moraxella	0.00443625	2.5	156	5808	0.0700691	1	3
222	Kocuria rhizophila	Kocuria	0.0027273	1.5	84	5334	0.0260611	1	5
222	Thermus scotoductus	Thermus	0.00393855	1	64	6756	0.0228236	1	7
222	Micrococcus luteus	Micrococcus	0.00223622	1.7	70	5452	0.0234234	1	6
222	Brachybacterium faecium	Brachybacterium	0.00133555	1.4	50	2963	0.0115756	1	10
223	Anopheles gambiae densonucleosis virus	Anopheles	0.0686156	1.5	3	6	0.230334	1	1
223	Thermus scotoductus	Thermus	0.0213529	1	379	745	0.0513209	1	2
223	Micrococcus luteus	Micrococcus	0.0119216	1.1	265	488	0.0336703	1	5
223	Escherichia coli	Escherichia	0.00471035	1.1	220	29	0.0122713	1	9
224	Streptococcus intermedius	Streptococcus	0.00250224	1.01	41	23	0.265762	1	1
224	Campylobacter gracilis	Campylobacter	0.000256831	1	5	5	0.0283554	1	6
224	Actinomyces viscosus	Actinomyces	5.16823e-05	1.19	3	1	0.0123841	1	9
225	Negative
226	Moraxella osloensis	Moraxella	0.000692491	1	34	8	0.0370581	1	3
226	Enhydrobacter aerosaccus	Enhydrobacter	0.000610615	1	35	10	0.032519	1	5
226	Neisseria meningitidis	Neisseria	0.000295942	1	13	2	0.0158284	1	7
227	Mycobacterium tuberculosis	Mycobacterium	0.000135611	1	26	26	0.00444011	1	20
227	Moraxella osloensis	Moraxella	0.00268659	1	132	26	0.0410079	1	3
227	Enhydrobacter aerosaccus	Enhydrobacter	0.00263853	1	152	33	0.0402532	1	5
227	Neisseria meningitidis	Neisseria	0.000703837	1	31	7	0.0107583	1	10
228	Streptococcus mitis	Streptococcus	0.00289247	1	46	19	0.0589394	1	4
228	Haemophilus influenzae	Haemophilus	0.0027638	1	42	51	0.0575572	1	5
229	Kocuria palustris	Kocuria	0.00101631	1	24	56	0.0147748	1	7
229	Moraxella osloensis	Moraxella	0.00107817	1	23	11	0.0166004	1	6
229	Enhydrobacter aerosaccus	Enhydrobacter	0.00109063	1	24	8	0.0147661	1	8
230	Ralstonia insidiosa	Ralstonia	0.0232121	1.02	1106	689	0.209001	1	2
230	Enhydrobacter aerosaccus	Enhydrobacter	0.0011295	1	24	4	0.00922304	1	7
230	Moraxella osloensis	Moraxella	0.0019559	1.03	36	11	0.0162294	1	5
