# Supplementary material for: Clinical application and evaluation of metagenomic next-generation sequencing in suspected adult central nervous system infection
Source: J Transl Med. 2020 May 13;18:199. doi: 10.1186/s12967-020-02360-6 (PMC7222471; doi:10.1186/s12967-020-02360-6)
Supplement: Supplementary file 4 — Additional file 4: Data set 3. Sample details of enrolled participants. [file 12967_2020_2360_MOESM4_ESM.xlsx]

## Sheet: 工作表1
Sample number	Gender	Immunocompromised condition	Clinical diagnosis	Laboratory culture synchronously	Conventional methods synchronously	mNGS result	mNGS state	History of empirical treatment (Without:1 ;With:0)	Travel history	CT (with suspected radiologic evidence :1; without:0)	MRI (with suspected radiologic evidence :1; without:0)
1	Male	/	Bacterial CNS infection	Negative	Negative	Stenotrophomonas maltophilia; Klebsiella pneumoniae	mNGS positive/Case consistent	0		0	0
2	Female	/	Bacterial CNS infection	Acinetobacter baumannii	Acinetobacter baumannii	Acinetobacter baumannii	mNGS positive/Case consistent	0		1	0
3	Male	Steroid therapy in the previous months	Bacterial CNS infection	Negative	Negative	Negative	mNGS negative/Case inconsistent	1		0	1
4	Male	/	Bacterial CNS infection	Negative	Negative	Streptococcus constellatus;Klebsiella pneumoniae	mNGS positive/Case inconsistent and mNGS negative/Case inconsistent.	1		1	1
5	Female	/	Bacterial CNS infection	Negative	Negative	Negative	mNGS negative/Case inconsistent	0		0	0
6	Male	/	Bacterial CNS infection	Bacterium burger	Bacterium burger	Negative	mNGS negative/Case inconsistent	0		0	1
7	Female	/	Non-CNS infection	Negative	Negative	Negative	mNGS negative/Case consistent	1		0	0
8	Male	Steroid therapy in the previous months	Bacterial CNS infection	Mycobacterium tuberculosis	Mycobacterium tuberculosis	Negative	mNGS negative/Case inconsistent	0		0	1
9	Male	/	Viral CNS infection	Negative	Negative	Negative	mNGS negative/Case inconsistent	0		0	1
10	Male	/	Unclassified /possible mixed CNS infection	Negative	Negative	Klebsiella pneumoniae	mNGS positive/Case consistent	0		0	1
11	Male	/	Viral CNS infection	Negative	Negative	Negative	mNGS negative/Case inconsistent	0		0	1
12	Male	Steroid therapy in the previous months	Bacterial CNS infection	Negative	Mycobacterium tuberculosis	Klebsiella pneumoniae	mNGS positive/Case inconsistent and mNGS negative/Case inconsistent.	0		0	1
13	Male	/	Non-CNS infection	Negative	Negative	Negative	mNGS negative/Case consistent	0		0	1
14	Male	/	Bacterial CNS infection	Negative	Negative	Negative	mNGS negative/Case inconsistent	0		0	1
15	Female	/	Non-CNS infection	Negative	Negative	Negative	mNGS negative/Case consistent	0		0	1
16	Male	/	Bacterial CNS infection	Negative	Negative	Mycobacterium tuberculosis	mNGS positive/Case consistent	1		0	1
17	Female	/	Non-CNS infection	Negative	Negative	Negative	mNGS negative/Case consistent	0		0	1
18	Male	/	Fungal CNS Infection	Negative	Cryptococcus neoformans	Cryptococcus neoformans	mNGS positive/Case consistent	0		0	1
19	Male	/	Non-CNS infection	Negative	Negative	Negative	mNGS negative/Case consistent	0		0	1
20	Female	/	Non-CNS infection	Negative	Negative	Negative	mNGS negative/Case consistent	0		0	0
21	Male	/	Viral CNS infection	Negative	Negative	Negative	mNGS negative/Case inconsistent	0		0	1
22	Female	/	Non-CNS infection	Negative	Negative	Negative	mNGS negative/Case consistent	0		0	1
23	Female	/	Viral CNS infection	Negative	Negative	Herpes simplex virus 1	mNGS positive/Case consistent	0		0	1
24	Female	/	Viral CNS infection	Negative	Negative	Negative	mNGS negative/Case inconsistent	0		0	1
25	Male	/	Non-CNS infection	Negative	Negative	Negative	mNGS negative/Case consistent	0		0	1
26	Male	/	Bacterial CNS infection	Negative	Negative	Negative	mNGS negative/Case inconsistent	1		0	1
27	Male	/	Bacterial CNS infection	Pseudomonas aeruginosa	Pseudomonas aeruginosa	Pseudomonas aeruginosa	mNGS positive/Case consistent	1		0	0
28	Male	/	Fungal CNS Infection	Negative	Penicillium marneffei	Negative	mNGS negative/Case inconsistent	0		0	1
29	Male	/	Bacterial CNS infection	Negative	Negative	Mycobacterium tuberculosis	mNGS positive/Case consistent	0		0	0
30	Female	Steroid therapy in the previous months	Viral CNS infection	Negative	Negative	Negative	mNGS negative/Case inconsistent	0		0	0
31	Male	/	Bacterial CNS infection	Negative	Negative	Negative	mNGS negative/Case inconsistent	0		0	0
32	Female	/	Non-CNS infection	Negative	Negative	Negative	mNGS negative/Case consistent	0		0	1
33	Male	/	Non-CNS infection	Negative	Negative	Negative	mNGS negative/Case consistent	0		0	1
34	Male	/	Bacterial CNS infection	Negative	Negative	Negative	mNGS negative/Case inconsistent	0		0	0
35	Male	/	Bacterial CNS infection	Negative	Negative	Klebsiella pneumoniae;Streptococcus intermedius	mNGS positive/Case consistent	0		0	0
36	Female	Steroid therapy in the previous months	Bacterial CNS infection	Negative	Mycobacterium tuberculosis	Mycobacterium tuberculosis;Pseudomonas aeruginosa	mNGS positive/Case consistent	0		0	0
37	Female	Steroid therapy in the previous months	Non-CNS infection	Negative	Negative	Negative	mNGS negative/Case consistent	0		1	/
38	Female	polymyositis	Non-CNS infection	Negative	Negative	Negative	mNGS negative/Case consistent	1		0	0
39	Male	/	Mixed CNS infection (bacterial and viral)	Acinetobacter baumannii	Acinetobacter baumannii	Acinetobacter baumannii; Herpes simplex virus2	mNGS positive/Case consistent	0		0	/
40	Female	/	Bacterial CNS infection	Negative	Mycobacterium tuberculosis	Negative	mNGS negative/Case inconsistent	0		0	1
41	Male	/	Bacterial CNS infection	Klebsiella pneumoniae	Klebsiella pneumoniae	Klebsiella pneumoniae	mNGS positive/Case consistent	1		0	/
42	Male	/	Bacterial CNS infection	Negative	lupus erythematosus	Klebsiella pneumoniae	mNGS positive/Case consistent	1		0	1
43	Male	/	Bacterial CNS infection	Negative	Negative	Pseudomonas aeruginosa	mNGS positive/Case consistent	0		0	1
44	Male	/	Bacterial CNS infection	Negative	Negative	Negative	mNGS negative/Case inconsistent	0		0	1
45	Female	/	Bacterial CNS infection	Negative	Negative	Klebsiella pneumoniae	mNGS positive/Case consistent	0		0	/
46	Female	Steroid therapy in the previous months	Non-CNS infection	Negative	Negative	Negative	mNGS negative/Case consistent	0		0	1
47	Male	/	Non-CNS infection	Negative	Negative	Negative	mNGS negative/Case consistent	1		0	0
48	Male	/	Non-CNS infection	Negative	Negative	Negative	mNGS negative/Case consistent	0		0	1
49	Male	/	Viral CNS infection	Negative	Japanese encephalitis virus	Negative	mNGS negative/Case inconsistent	0		0	0
50	Male	/	Bacterial CNS infection	Negative	Negative	Negative	mNGS negative/Case inconsistent	1		0	0
51	Female	/	Bacterial CNS infection	Negative	Negative	Negative	mNGS negative/Case inconsistent	0		0	/
52	Male	/	Bacterial CNS infection	Negative	Negative	Negative	mNGS negative/Case inconsistent	0		0	0
53	Female	/	Bacterial CNS infection	Negative	Negative	Negative	mNGS negative/Case inconsistent	1		0	1
54	Male	/	Viral CNS infection	Negative	Human herpes virus 3	Human herpes virus 3	mNGS positive/Case consistent	0		0	1
55	Male	/	Viral CNS infection	Negative	Negative	Negative	mNGS negative/Case inconsistent	1		0	0
56	Female	Steroid therapy in the previous months	Bacterial CNS infection	Negative	Negative	Mycobacterium tuberculosis	mNGS positive/Case consistent	0		0	1
57	Female	Steroid therapy in the previous months	Bacterial CNS infection	Negative	Negative	Negative	mNGS negative/Case inconsistent	0		0	1
58	Male	Steroid therapy in the previous months	Bacterial CNS infection	Stenotrophomonas maltophilia	Stenotrophomonas maltophilia	Stenotrophomonas maltophilia	mNGS positive/Case consistent	0		0	0
59	Female	/	Mixed CNS infection (bacterial and fungal)	Stenotrophomonas maltophilia;Candida glabrata;Enterococcus faecium;Bacteroides fragilis;Klebsiella pneumoniae	Stenotrophomonas maltophilia;Candida glabrata;Enterococcus faecium;Bacteroides fragilis;Klebsiella pneumoniae	Stenotrophomonas maltophilia;Candida glabrata;Enterococcus faecium;Bacteroides fragilis;Klebsiella pneumoniae	mNGS positive/Case consistent	1		0	0
60	Female	lupus erythematosus	Bacterial CNS infection	Negative	Negative	Negative	mNGS negative/Case inconsistent	0		0	/
61	Male	/	Bacterial CNS infection	Negative	Negative	Mycobacterium tuberculosis	mNGS positive/Case consistent	0		0	1
62	Male	Steroid therapy in the previous months	Mixed CNS infection (bacterial and viral)	Negative	Negative	Human gerpes virus 6B; Klebsiella pneumoniae	mNGS positive/Case consistent	0		0	1
63	Female	/	Bacterial CNS infection	Negative	Negative	Negative	mNGS negative/Case inconsistent	0		0	1
64	Male	Steroid therapy in the previous months	Non-CNS infection	Negative	Negative	Negative	mNGS negative/Case consistent	0		0	1
65	Female	/	Bacterial CNS infection	Negative	Negative	Klebsiella pneumoniae	mNGS positive/Case consistent	1		0	0
66	Female	/	Bacterial CNS infection	Negative	Negative	Klebsiella pneumoniae;Streptococcus pneumoniae	mNGS positive/Case consistent	0		0	0
67	Female	/	Bacterial CNS infection	Negative	Negative	Negative	mNGS negative/Case inconsistent	0		0	1
68	Male	Steroid therapy in the previous months	Viral CNS infection	Negative	Negative	Negative	mNGS negative/Case inconsistent	1		0	1
69	Female	/	Bacterial CNS infection	Negative	Negative	Bacteroides vulgatus	mNGS positive/Case consistent	0		1	1
70	Male	Steroid therapy in the previous months	Bacterial CNS infection	Negative	Negative	Negative	mNGS negative/Case inconsistent	0		0	1
71	Male	/	Parasitic CNS infection	Negative	Trypanosoma brucei gambiense	Trypanosoma brucei gambiense	mNGS positive/Case consistent	0	emigrant who returned to China from Gabon	0	1
72	Male	/	Bacterial CNS infection	Negative	Negative	Klebsiella pneumoniae	mNGS positive/Case consistent	0		0	1
73	Male	/	Non-CNS infection	Negative	Negative	Negative	mNGS negative/Case consistent	0		0	0
74	Male	/	Bacterial CNS infection	Negative	Negative	Mycobacterium tuberculosis	mNGS positive/Case consistent	0		0	0
75	Male	Steroid therapy in the previous months	Bacterial CNS infection	Negative	Negative	Mycobacterium tuberculosis	mNGS positive/Case consistent	0		0	1
76	Female	/	Viral CNS infection	Negative	Human herpes virus 3	Human herpes virus 3	mNGS positive/Case consistent	0		0	1
77	Female	/	Viral CNS infection	Negative	Negative	Negative	mNGS negative/Case inconsistent	0		0	0
78	Female	/	Bacterial CNS infection	Negative	Negative	Negative	mNGS negative/Case inconsistent	0		0	1
79	Female	/	Bacterial CNS infection	Klebsiella pneumoniae	Klebsiella pneumoniae	Klebsiella pneumoniae	mNGS positive/Case consistent	0		0	1
80	Female	/	Viral CNS infection	Negative	Human herpes virus 6	Haemophilus influenzae	mNGS positive/Case inconsistent and mNGS negative/Case inconsistent.	0		0	0
81	Male	/	Bacterial CNS infection	Negative	Negative	Negative	mNGS negative/Case inconsistent	0		0	0
82	Male	/	Bacterial CNS infection	Negative	Negative	Negative	mNGS negative/Case inconsistent	0		0	1
83	Male	/	Bacterial CNS infection	Negative	Negative	Fusobacterium nucleatum	mNGS positive/Case consistent	0		0	1
84	Male	/	Non-CNS infection	Negative	Negative	Negative	mNGS negative/Case consistent	0		0	/
85	Male	/	Non-CNS infection	Negative	Negative	Negative	mNGS negative/Case consistent	0		0	0
86	Male	/	Non-CNS infection	Negative	Negative	Negative	mNGS negative/Case consistent	1		0	0
87	Female	/	Bacterial CNS infection	Negative	Negative	Negative	mNGS negative/Case inconsistent	0		0	/
88	Female	Steroid therapy in the previous months	Bacterial CNS infection	Negative	Negative	Negative	mNGS negative/Case inconsistent	0		0	/
89	Female	/	Non-CNS infection	Negative	Negative	Negative	mNGS negative/Case consistent	0		0	0
90	Female	Steroid therapy in the previous months	Non-CNS infection	Negative	Negative	Negative	mNGS negative/Case consistent	1		0	0
91	Female	/	Unclassified /possible mixed CNS infection	Negative	Negative	Negative	mNGS negative/Case inconsistent	1		0	/
92	Male	/	Bacterial CNS infection	Pseudomonas aeruginosa	Pseudomonas aeruginosa	Pseudomonas aeruginosa	mNGS positive/Case consistent	0		0	0
93	Male	/	Bacterial CNS infection	Negative	Negative	Negative	mNGS negative/Case inconsistent	0		0	1
94	Female	/	Non-CNS infection	Negative	Negative	Negative	mNGS negative/Case consistent	0		0	0
95	Male	/	Bacterial CNS infection	Negative	Negative	Negative	mNGS negative/Case inconsistent	0		0	0
96	Male	/	Bacterial CNS infection	Negative	Negative	Mycobacterium tuberculosis;Stenotrophomonas maltophilia	mNGS positive/Case consistent	0		0	1
97	Male	/	Bacterial CNS infection	Negative	Negative	Negative	mNGS negative/Case inconsistent	0		0	0
98	Male	/	Non-CNS infection	Negative	Negative	Negative	mNGS negative/Case consistent	0		0	0
99	Female	/	Non-CNS infection	Negative	Negative	Negative	mNGS negative/Case consistent	0		0	/
100	Male	/	Fungal CNS Infection	Negative	Negative	Candida albicans	mNGS positive/Case consistent	0		0	0
101	Male	/	Bacterial CNS infection	Negative	Negative	Negative	mNGS negative/Case inconsistent	1		0	0
102	Male	/	Bacterial CNS infection	Negative	Negative	Negative	mNGS negative/Case inconsistent	1		0	0
103	Male	/	Bacterial CNS infection	Negative	Negative	Negative	mNGS negative/Case inconsistent	0		0	0
104	Female	/	Viral CNS infection	Negative	Negative	Negative	mNGS negative/Case inconsistent	0		0	1
105	Female	/	Non-CNS infection	Negative	Negative	Negative	mNGS negative/Case consistent	0		0	1
106	Male	/	Unclassified /possible mixed CNS infection	Negative	Negative	Negative	mNGS negative/Case inconsistent	1		0	/
107	Male	Steroid therapy in the previous months	Bacterial CNS infection	Negative	Negative	Negative	mNGS negative/Case inconsistent	0		0	1
108	Male	Steroid therapy in the previous months	Non-CNS infection	Negative	Negative	Negative	mNGS negative/Case consistent	0		0	1
109	Male	/	Bacterial CNS infection	Negative	Negative	Negative	mNGS negative/Case inconsistent	0		0	1
110	Female	/	Fungal CNS Infection	Negative	Aspergillus funigatus	Aspergillus fumigatus	mNGS positive/Case consistent	0		0	0
111	Male	/	Non-CNS infection	Negative	Negative	Negative	mNGS negative/Case consistent	1		0	1
112	Male	/	Bacterial CNS infection	Negative	Negative	Negative	mNGS negative/Case inconsistent	0		0	1
113	Male	/	Non-CNS infection	Negative	Negative	Negative	mNGS negative/Case consistent	0		0	0
114	Female	/	Viral CNS infection	Negative	Negative	Negative	mNGS negative/Case inconsistent	0		0	0
115	Female	/	Non-CNS infection	Negative	Negative	Negative	mNGS negative/Case consistent	1		0	0
116	Male	/	Non-CNS infection	Negative	Negative	Negative	mNGS negative/Case consistent	0		0	0
117	Female	/	Bacterial CNS infection	Negative	Negative	Pseudomonas aeruginosa	mNGS positive/Case consistent	1		0	0
118	Female	Steroid therapy in the previous months	Parasitic CNS infection	Negative	Cysticercosis	Taenia asiatica	mNGS positive/Case consistent	0		0	1
119	Male	/	Viral CNS infection	Negative	Negative	Human herpes virus 3	mNGS positive/Case consistent	0		0	1
120	Female	/	Unclassified /possible mixed CNS infection	Negative	Negative	Negative	mNGS negative/Case inconsistent	0		0	0
121	Male	/	Non-CNS infection	Negative	Negative	Negative	mNGS negative/Case consistent	0		0	0
122	Male	/	Bacterial CNS infection	Acinetobacter baumannii	Acinetobacter baumannii	Acinetobacter baumannii	mNGS positive/Case consistent	1		0	1
123	Male	/	Non-CNS infection	Negative	Negative	Negative	mNGS negative/Case consistent	0		0	1
124	Male	/	Bacterial CNS infection	Negative	Negative	Bacteroides vulgatus	mNGS positive/Case consistent	0		0	1
125	Female	Steroid therapy in the previous months	Bacterial CNS infection	Negative	Negative	Negative	mNGS negative/Case inconsistent	0		0	1
126	Male	/	Viral CNS infection	Negative	Negative	Negative	mNGS negative/Case inconsistent	1		0	/
127	Male	Steroid therapy in the previous months	Non-CNS infection	Negative	Negative	Negative	mNGS negative/Case consistent	0		0	1
128	Male	Steroid therapy in the previous months	Bacterial CNS infection	Negative	Mycobacterium tuberculosis	Negative	mNGS negative/Case inconsistent	1		0	1
129	Male	/	Bacterial CNS infection	Negative	Negative	Negative	mNGS negative/Case inconsistent	0		0	1
130	Female	/	Viral CNS infection	Negative	Negative	Negative	mNGS negative/Case inconsistent	0		0	1
131	Male	/	Viral CNS infection	Negative	Negative	Negative	mNGS negative/Case inconsistent	1		0	0
132	Female	/	Non-CNS infection	Negative	Negative	Negative	mNGS negative/Case consistent	0		0	0
133	Female	/	Fungal CNS Infection	Negative	Negative	Scedosporium apiospermum	mNGS positive/Case consistent	0		0	/
134	Female	/	Non-CNS infection	Negative	Negative	Negative	mNGS negative/Case consistent	1		0	0
135	Male	/	Bacterial CNS infection	Negative	Negative	Negative	mNGS negative/Case inconsistent	1		0	0
136	Male	/	Bacterial CNS infection	Negative	Negative	Negative	mNGS negative/Case inconsistent	0		0	/
137	Male	/	Viral CNS infection	Negative	Negative	Negative	mNGS negative/Case inconsistent	0		0	0
138	Male	/	Non-CNS infection	Negative	Negative	Negative	mNGS negative/Case consistent	1		0	0
139	Male	/	Bacterial CNS infection	Negative	Negative	Negative	mNGS negative/Case inconsistent	0		0	0
140	Female	/	Viral CNS infection	Negative	Herpes simplex virus 1	Herpes simplex virus 1	mNGS positive/Case consistent	0		0	0
141	Male	/	Non-CNS infection	Negative	Negative	Negative	mNGS negative/Case consistent	0		0	0
142	Male	/	Viral CNS infection	Negative	Negative	Negative	mNGS negative/Case inconsistent	0		0	1
143	Male	/	Non-CNS infection	Negative	Negative	Negative	mNGS negative/Case consistent	1		0	0
144	Female	Steroid therapy in the previous months	Bacterial CNS infection	Negative	Negative	Negative	mNGS negative/Case inconsistent	1		0	0
145	Female	Steroid therapy in the previous months	Bacterial CNS infection	Negative	Negative	Negative	mNGS negative/Case inconsistent	0		0	0
146	Male	/	Fungal CNS Infection	Cryptococcus neoformans	Cryptococcus neoformans	Cryptococcus neoformans	mNGS positive/Case consistent	1		0	/
147	Male	/	Bacterial CNS infection	Negative	Mycobacterium tuberculosis	Mycobacterium tuberculosis	mNGS positive/Case consistent	1		0	0
148	Female	/	Bacterial CNS infection	Negative	Negative	Negative	mNGS negative/Case inconsistent	1		0	0
149	Male	/	Fungal CNS Infection	Cryptococcus neoformans	Cryptococcus neoformans	Cryptococcus neoformans	mNGS positive/Case consistent	1		0	0
150	Male	Steroid therapy in the previous months	Viral CNS infection	Negative	Negative	Negative	mNGS negative/Case inconsistent	0		0	0
151	Female	Steroid therapy in the previous months	Viral CNS infection	Negative	Negative	Negative	mNGS negative/Case inconsistent	0		0	1
152	Male	Steroid therapy in the previous months	Non-CNS infection	Negative	Negative	Negative	mNGS negative/Case consistent	0		0	0
153	Female	Steroid therapy in the previous months	Non-CNS infection	Negative	Negative	Negative	mNGS negative/Case consistent	0		0	0
154	Female	/	Fungal CNS Infection	Cryptococcus neoformans	Cryptococcus neoformans	Cryptococcus neoformans	mNGS positive/Case consistent	1		0	1
155	Male	/	Bacterial CNS infection	Acinetobacter baumannii	Acinetobacter baumannii	Acinetobacter baumannii	mNGS positive/Case consistent	1		0	0
156	Female	Steroid therapy in the previous months	Bacterial CNS infection	Negative	Negative	Negative	mNGS negative/Case inconsistent	0		0	0
157	Male	/	Viral CNS infection	Negative	Negative	Negative	mNGS negative/Case inconsistent	0		0	1
158	Male	Steroid therapy in the previous months	Non-CNS infection	Negative	Negative	Negative	mNGS negative/Case consistent	0		0	0
159	Male	/	Non-CNS infection	Negative	Negative	Negative	mNGS negative/Case consistent	0		0	0
160	Male	Steroid therapy in the previous months	Non-CNS infection	Negative	Negative	Escherichia coli	mNGS positive/Case inconsistent	0		0	0
161	Male	/	Non-CNS infection	Negative	Negative	Negative	mNGS negative/Case consistent	0		0	0
162	Male	Steroid therapy in the previous months	Viral CNS infection	Negative	Human herpes virus 4	Human herpes virus 4	mNGS positive/Case consistent	0		0	0
163	Female	lupus erythematosus	Non-CNS infection	Negative	Negative	Negative	mNGS negative/Case consistent	0		0	0
164	Male	/	Non-CNS infection	Negative	Negative	Negative	mNGS negative/Case consistent	0		0	0
165	Female	/	Bacterial CNS infection	Negative	Negative	Mycobacterium tuberculosis	mNGS positive/Case consistent	0		0	0
166	Male	/	Non-CNS infection	Negative	Negative	Negative	mNGS negative/Case consistent	0		0	0
167	Male	/	Non-CNS infection	Negative	Negative	Negative	mNGS negative/Case consistent	0		0	0
168	Male	/	Non-CNS infection	Negative	Negative	Negative	mNGS negative/Case consistent	0		0	0
169	Female	/	Bacterial CNS infection	Negative	Negative	Negative	mNGS negative/Case inconsistent	0		0	1
170	Male	Steroid therapy in the previous months	Fungal CNS Infection	Cryptococcus neoformans	Cryptococcus neoformans	Negative	mNGS negative/Case inconsistent	0		0	0
171	Female	lymphoma	Non-CNS infection	Negative	Negative	Negative	mNGS negative/Case consistent	0		0	0
172	Female	/	Bacterial CNS infection	Klebsiella pneumoniae	Klebsiella pneumoniae	Klebsiella pneumoniae	mNGS positive/Case consistent	1		0	0
173	Male	Steroid therapy in the previous months	Non-CNS infection	Negative	Negative	Negative	mNGS negative/Case consistent	0		0	0
174	Male	/	Viral CNS infection	Negative	Negative	Negative	mNGS negative/Case inconsistent	0		0	1
175	Female	/	Bacterial CNS infection	Negative	Streptococcus pneumoniae	Streptococcus pneumoniae	mNGS positive/Case consistent	1		0	1
176	Male	/	Unclassified /possible mixed CNS infection	Negative	Negative	Human herpes virus 6B	mNGS positive/Case consistent	0		0	0
177	Female	/	Unclassified /possible mixed CNS infection	Negative	Negative	Negative	mNGS negative/Case inconsistent	0		0	0
178	Female	/	Non-CNS infection	Negative	Negative	Negative	mNGS negative/Case consistent	0		0	0
179	Female	/	Bacterial CNS infection	Negative	Negative	Negative	mNGS negative/Case inconsistent	1		0	0
180	Male	/	Fungal CNS Infection	Cryptococcus neoformans	Cryptococcus neoformans	Negative	mNGS negative/Case inconsistent	1		0	1
181	Male	Steroid therapy in the previous months	Unclassified /possible mixed CNS infection	Negative	Negative	Negative	mNGS negative/Case inconsistent	0		0	0
182	Male	Steroid therapy in the previous months	Bacterial CNS infection	Negative	Negative	Negative	mNGS negative/Case inconsistent	0		0	0
183	Female	/	Viral CNS infection	Negative	Negative	Negative	mNGS negative/Case inconsistent	0		0	0
184	Female	/	Non-CNS infection	Negative	Negative	Negative	mNGS negative/Case consistent	0		0	0
185	Male	/	Bacterial CNS infection	Streptococcus pneumoniae	Streptococcus pneumoniae	Streptococcus pneumoniae	mNGS positive/Case consistent	0		0	0
186	Male	/	Viral CNS infection	Negative	Negative	Negative	mNGS negative/Case inconsistent	0		0	0
187	Male	Steroid therapy in the previous months	Non-CNS infection	Negative	Negative	Negative	mNGS negative/Case consistent	0		0	0
188	Male	Steroid therapy in the previous months	Bacterial CNS infection	Negative	Negative	Negative	mNGS negative/Case inconsistent	0		0	0
189	Female	/	Non-CNS infection	Negative	Negative	Negative	mNGS negative/Case consistent	0		0	0
190	Male	/	Mixed CNS infection (bacterial and viral)	Negative	Negative	Human herpes virus 6A; Streptococcus pneumoniae	mNGS positive/Case consistent	1		0	0
191	Male	/	Non-CNS infection	Negative	Negative	Negative	mNGS negative/Case consistent	0		0	0
192	Female	Steroid therapy in the previous months	Non-CNS infection	Negative	Negative	Negative	mNGS negative/Case consistent	0		0	0
193	Male	/	Viral CNS infection	Negative	Negative	Klebsiella pneumoniae	mNGS positive/Case inconsistent and mNGS negative/Case inconsistent.	0		0	0
194	Male	/	Non-CNS infection	Negative	Negative	Negative	mNGS negative/Case consistent	0		0	0
195	Male	Steroid therapy in the previous months	Unclassified /possible mixed CNS infection	Negative	Negative	Herpes simplex virus 2	mNGS positive/Case consistent	0		0	0
196	Male	/	Non-CNS infection	Negative	Negative	Negative	mNGS negative/Case consistent	0		0	0
197	Male	Steroid therapy in the previous months	Non-CNS infection	Negative	Negative	Negative	mNGS negative/Case consistent	0		0	0
198	Male	/	Bacterial CNS infection	Negative	Streptococcus intermedius	Streptococcus intermedius	mNGS positive/Case consistent	1		0	0
199	Male	/	Non-CNS infection	Negative	Negative	Negative	mNGS negative/Case consistent	0		0	0
200	Female	/	Bacterial CNS infection	Negative	Negative	Negative	mNGS negative/Case inconsistent	0		0	0
201	Male	/	Bacterial CNS infection	Negative	Negative	Negative	mNGS negative/Case inconsistent	0		0	0
202	Female	lymphoma	Non-CNS infection	Negative	Negative	Negative	mNGS negative/Case consistent	0		0	0
203	Male	/	Viral CNS infection	Negative	Negative	Negative	mNGS negative/Case inconsistent	0		0	0
204	Male	/	Non-CNS infection	Negative	Negative	Negative	mNGS negative/Case consistent	0		0	0
205	Female	/	Parasitic CNS infection	Negative	Negative	Negative	mNGS negative/Case inconsistent	0		0	0
206	Female	Steroid therapy in the previous months	Bacterial CNS infection	Negative	Negative	Neisseria meningitidis	mNGS positive/Case consistent	1		0	0
207	Male	/	Unclassified /possible mixed CNS infection	Negative	Negative	Negative	mNGS negative/Case inconsistent	0		0	0
208	Female	Steroid therapy in the previous months	Viral CNS infection	Negative	Negative	Negative	mNGS negative/Case inconsistent	0		0	0
209	Male	Steroid therapy in the previous months	Non-CNS infection	Negative	Negative	Negative	mNGS negative/Case consistent	0		0	0
210	Female	/	Bacterial CNS infection	Negative	Negative	Negative	mNGS negative/Case inconsistent	0		0	0
211	Female	/	Bacterial CNS infection	Negative	Negative	Negative	mNGS negative/Case inconsistent	0		0	0
212	Male	Steroid therapy in the previous months	Non-CNS infection	Negative	Negative	Negative	mNGS negative/Case consistent	0		0	0
213	Female	/	Non-CNS infection	Negative	Negative	Negative	mNGS negative/Case consistent	0		0	0
214	Male	/	Viral CNS infection	Negative	Negative	Acinetobacter baumannii	mNGS positive/Case inconsistent and mNGS negative/Case inconsistent.	0		0	0
215	Female	/	Non-CNS infection	Negative	Negative	Negative	mNGS negative/Case consistent	0		0	0
216	Female	/	Bacterial CNS infection	Negative	Negative	Negative	mNGS negative/Case inconsistent	0		0	0
217	Male	/	Viral CNS infection	Negative	Negative	Negative	mNGS negative/Case inconsistent	0		0	0
218	Female	/	Bacterial CNS infection	Negative	Negative	Mycobacterium tuberculosis	mNGS positive/Case consistent	0		0	0
219	Female	Steroid therapy in the previous months	Non-CNS infection	Negative	Negative	Negative	mNGS negative/Case consistent	0		0	0
220	Female	/	Bacterial CNS infection	Negative	Negative	Negative	mNGS negative/Case inconsistent	0		0	0
221	Male	/	Viral CNS infection	Negative	Negative	Negative	mNGS negative/Case inconsistent	0		0	0
222	Female	/	Viral CNS infection	Negative	Negative	Negative	mNGS negative/Case inconsistent	1		0	0
223	Male	Steroid therapy in the previous months	Viral CNS infection	Negative	Negative	Escherichia coli	mNGS positive/Case inconsistent and mNGS negative/Case inconsistent.	0		0	0
224	Male	/	Bacterial CNS infection	Negative	Negative	Streptococcus intermedius	mNGS positive/Case consistent	0		0	0
225	Male	/	Non-CNS infection	Negative	Negative	Negative	mNGS negative/Case consistent	1		0	0
226	Female	/	Viral CNS infection	Negative	Negative	Negative	mNGS negative/Case inconsistent	1		0	0
227	Female	/	Bacterial CNS infection	Negative	Negative	Mycobacterium tuberculosis	mNGS positive/Case consistent	0		0	0
228	Male	/	Bacterial CNS infection	Negative	Gram-negative bacterium	Haemophilus influenzae	mNGS positive/Case consistent	1		0	0
229	Male	/	Bacterial CNS infection	Negative	Negative	Negative	mNGS negative/Case inconsistent	0		0	0
230	Female	/	Non-CNS infection	Negative	Negative	Negative	mNGS negative/Case consistent	0		0	0
